# Supplementary material for: Association of gene expression with biomass content and composition in sugarcane
Source: PLoS One. 2017 Aug 17;12(8):e0183417. doi: 10.1371/journal.pone.0183417 (PMC5560616; doi:10.1371/journal.pone.0183417)
Supplement: S1 Fig — (a) All genotypes, (b) Low fiber genotypes and (c) High fiber genotypes. Classification based on the MapMan annotation. PS denotes photosynthesis while CHO denotes carbohydrates. Red color indicates up-regulation while blue color indicates down-regulation in the bottom internodal tissues. (XLSX) [file pone.0183417.s001.xlsx]

## Sheet: S1_Figure
	S1 Fig. Mapman annotation of the DE transcripts between the top and bottom internodal tissues. (a) All genotypes, (b) Low fiber genotypes and (c) High fiber genotypes. Classification based on the Mapman annotation. PS denotes photosynthesis while CHO denotes carbohydrates. Red color indicates up-regulation while blue color indicates down-regulation in the bottom internodal tissues.
