# Supplementary material for: Association of gene expression with biomass content and composition in sugarcane
Source: PLoS One. 2017 Aug 17;12(8):e0183417. doi: 10.1371/journal.pone.0183417 (PMC5560616; doi:10.1371/journal.pone.0183417)
Supplement: S2 Fig — Log2FC was used, red color denotes the up-regulated in the bottom internodal tissues while blue color denotes the down-regulated in the bottom internodal tissue. Each heatmap is representative of one of the identified differentially expressed transcripts. (XLSX) [file pone.0183417.s002.xlsx]

## Sheet: S2_Figure
	S2 Fig. Differentially expressed transcripts that were annotated as photosynthesis. Log2FC was used, red color denotes the up-regulated in the bottom internodal tissues while blue color denotes the down-regulated in the bottom internodal tissue. Each heatmap is representative of one of the identified differentially expressed transcripts.
