# Supplementary material for: Association of gene expression with biomass content and composition in sugarcane
Source: PLoS One. 2017 Aug 17;12(8):e0183417. doi: 10.1371/journal.pone.0183417 (PMC5560616; doi:10.1371/journal.pone.0183417)
Supplement: S3 Fig — (a) All tissues from all genotypes, (b) Bottom tissues from low and high fiber genotypes, (c) Top tissues from low and high fiber genotypes. The classification was based on the MapMan annotation. PS denotes photosynthesis while CHO denotes carbohydrates. Blue color indicates up-regulation while red color indicates down-regulation in low fiber. (XLSX) [file pone.0183417.s003.xlsx]

## Sheet: S3_Figure
	S3 Fig. Mapman annotation of the DE transcripts between the low and high fiber genotypes. (a) All tissues from all genotypes, (b) Bottom tissues from low and high fiber genotypes, (c) Top tissues from low and high fiber genotypes. The classification was based on the Mapman annotation. PS denotes photosynthesis while CHO denotes carbohydrates. Blue color indicates up-regulation while red color ind…
