# Supplementary material for: Association of gene expression with biomass content and composition in sugarcane
Source: PLoS One. 2017 Aug 17;12(8):e0183417. doi: 10.1371/journal.pone.0183417 (PMC5560616; doi:10.1371/journal.pone.0183417)
Supplement: S1 Table — (XLSX) [file pone.0183417.s004.xlsx]

## Sheet: Sheet1
	S1 Table. List of genes and primer sequences used in qPCR analysis.
	Primer Name	Gene name / Abbreviation	Sequence	Ta (°C)
	N3_ BC1l5_Forward	COBRA-like 5 protein precursor (Pro BRITTLE CULM1)	CCTTCCACCTCTCATCTGTCG	55
	N3_ BC1l5_Reverse	BC1l5	TATGCCCTGCCTACTCTGC
	N5_CAD_Forward	Cinnamyl alcohol dehydrogenase	GTTCTTGCCGTTCTGTTCTGG	55
	N5_CAD_R	CAD	CCACATCCTGGCGTACTTCG
	N7_CCR_Forward	Cinnamoyl CoA reductase	GTAGTAGTGCCGAAGCAGAAAG	54
	N7_CCR_Reverse	CCR	CCTAGCTACCAACTCGGTCATC
	N8_CesA_Forward	Cellulose synthase	CACCATCGGTAAGCTGGTG	54
	N8_CesA_Reverse	CesA	AAGCCCAAATGCGAGACAG
	N11_CSLC5_Forward	CESA (cellulose synthase)-like C5	GCTCCTACGAGTGGGTTGTC	56
	N11_CSLC5_Reverse	CSLC5	GCTTCTGGAGCTGAGGAAGTG
	N13_Dir_Forward	Dirigent protein	GCTGTCCTTGTGAACGGATG	54
	N13_Dir_Reverse	DIR	GACAGCTCGACCCAGAATG
	N17_IRX9_Forward	IRX9 gene putative family 43 glycosyl-transferase	CTTGAATCCTGCTGGTGCTG	55
	N17_IRX9_Reverse	IRX9	GATGGAGTCCTGTGAAGTATCTGG
	N20_SuSy1_Forward	Sucrose synthase 1 (EC 2.4.1.13) (Sucrose-UDP glucosyltransferase 1)	CATGGCTGCCAAGTTGACTC	55
	N20_SuSy1_Reverse	SuSy	TCAGCTCCTCCACAGCCAACTC
	Nref1_GAPDH_Forward	Glyceraldehyde-3-phosphate dehydrogenase	GGTATGTCCTTCCGGGTTCC	56
	Nref1_GAPDH_Reverse	GAPDH	CCACGTAGCCCATGATACCC
	Nref2_UBQ_Forward	Ubiquitin	CCCTCGCCGACTACAACATC	54
	Nref2_UBQ_Reverse	UBQ	CGTCGTCCACCTTGTAGAAC
	Nref3_CAC_Forward	Clathrin adaptor complex	GGAACCGGCCACGAGATAAG	56
	Nref3_CAC_Reverse	CAC	CCGACATCGTCACGGTAGAG
