# Supplementary material for: Association of gene expression with biomass content and composition in sugarcane
Source: PLoS One. 2017 Aug 17;12(8):e0183417. doi: 10.1371/journal.pone.0183417 (PMC5560616; doi:10.1371/journal.pone.0183417)
Supplement: S2 Table — (XLSX) [file pone.0183417.s005.xlsx]

## Sheet: S1_Table
	S2 Table. Percentage of transcripts annotated against MapMan functional bins of all comparisons in this study
	MapMan BIN	Tissue-based comparison			Fiber content-based comparison
		All-genotypes T-B	Low-fiber T-B	High-fiber T-B	All-tissues L-H	Bottom-tissues L-H	Top tissues L-H
	1 Photosynthesis	1.77	0.92	1.88	0.83	0.6	0.55
	2 Major carbohydrates	0.14	0.31	0.47	0.83	0.6	0.55
	3 Minor carbohydrates	0.57	0.31	0	0.41	0	0.55
	4 Glycolysis	1.27	0.62	0.94	0	0.89	0.55
	5 Fermentation	0.14	0	0	0	0	0
	6 Gluconeogenesis/glyoxylate cycle	0.14	1.08	0.24	0.41	0	0
	7 Oxidative pentose phosphate pathway	0	0	0.24	0	0.89	0
	8 TCA cycle/organic acid transformations	0.78	0.62	0.47	0.41	0.6	0
	9 Mitochondrial electron transport/ATP synthesis	0.28	0.31	1.18	0.41	0.3	0
	10 Cell wall	3.96	2.47	1.88	0.41	0.3	0.55
	11 Lipid metabolism	2.61	2.47	1.88	0.41	0.6	0
	12 Nitrogen metabolism	0.14	0.15	0	0.41	0	0.55
	13 Amino acid metabolism	3.67	4.47	3.76	1.24	0.89	2.76
	14 Sulphur assimilation	0.07	0.15	0	0	0	0
	15 Metal handling	0.64	0.31	0.94	0.83	0.6	1.66
	16 Secondary metabolism	7.56	9.09	4.47	4.13	2.68	5.52
	17 Hormone metabolism	2.54	2.77	3.06	0.83	2.98	1.66
	18 Cofactor and vitamin synthesis	0	0.15	0	0.41	0.3	0
	19 Tetrapyrrole synthesis	0.28	0	0.24	0.83	0.3	0
	20 Stress	4.52	4.47	4.71	5.79	5.65	6.63
	21 Redox.regulation	0.28	0.46	0.94	2.48	2.38	1.1
	22 Polyamine metabolism	0.07	0	0	0.41	0	0.55
	23 Nucleotide metabolism	0.42	0.77	0.71	1.65	0.3	1.1
	24 Biodegradation of xenobiotics	0.07	0	0.24	0.41	0.6	1.1
	25 C1 metabolism	0.57	0.31	0	0	0.3	0.55
	26 Miscellaneous enzyme families	6.93	6.16	3.06	2.89	4.76	2.76
	27 RNA	5.51	7.86	8.47	11.98	9.82	6.08
	28 DNA	0.85	1.08	1.65	0.83	2.38	1.66
	29 Protein	7.99	9.24	11.06	13.64	17.26	17.13
	30 Signaling	5.98	5.08	5.88	2.48	5.65	6.08
	31 Cell	2.47	3.39	2.12	4.13	3.87	4.42
	32 Micro RNA, natural antisense	0	0	0	0	0	0
	33 Development	1.48	1.85	1.41	3.31	2.38	2.21
	34 Transport	4.81	5.39	6.59	5.37	5.65	7.73
	35 Not assigned	31.87	27.73	31.53	31.82	26.49	25.97
