# Supplementary material for: Association of gene expression with biomass content and composition in sugarcane
Source: PLoS One. 2017 Aug 17;12(8):e0183417. doi: 10.1371/journal.pone.0183417 (PMC5560616; doi:10.1371/journal.pone.0183417)
Supplement: S4 Table — (XLSX) [file pone.0183417.s007.xlsx]

## Sheet: _xltb_storage_
XL Toolbox Settings
	export_preset	<?xml version="1.0" encoding="utf-16"?>_x000D_ <Preset xmlns:xsd="http://www.w3.org/2001/XMLSchema" xmlns:xsi="http://www.w3.org/2001/XMLSchema-instance">_x000D_ <Name>Tiff, 700 dpi, RGB, White canvas</Name>_x000D_ <Dpi>700</Dpi>_x000D_ <FileType>Tiff</FileType>_x000D_ <ColorSpace>Rgb</ColorSpace>_x000D_ <Transparency>WhiteCanvas</Transparency>_x000D_ <UseColorProfile>false</UseColorProfile>_x000…
	export_path	D:\01_NAMHOANG\SUGARCANE\01_Writing-UP_along_the_way_manuscripts\05_PLOSone_manuscript\S4_graphs.tif

## Sheet: Sheet2
		S4 Table. qPCR results and correlation analysis with the RNA-Seq data.
	RNA-Seq and qPCR expression for selected genes				CORRELATION
	Sample_Gene	RNA-Seq	qPCR			RNA-Seq	qPCR
	QC02-402_mature_BC1l5	0.309	-0.569062		RNA-Seq	1
	QC02-402_young_BC1l5	1.163	-0.0768133		qPCR	0.538928	1
	Q200_mature_BC1l5	0.635	-0.244501
	Q200_young_BC1l5	3.72	0.63496
	QN05-803_mature_BC1l5	0	-0.833571		SUMMARY OUTPUT
	QN05-803_young_BC1l5	5.857	0.686888		Regression Statistics
	QBYN04-26041_mature_BC1l5	0.601	-0.445302		Multiple R	0.538928
	QBYN04-26041_young_BC1l5	2.936	0.54941		R Square	0.290444
	QC02-402_mature_CAD	2.408	-0.317304		Adjusted R Square	0.278999
	QC02-402_young_CAD	14.264	0.0740081		Standard Error	0.440349
	Q200_mature_CAD	3.114	-0.374832		Observations	64
	Q200_young_CAD	17.684	0.489837
	QN05-803_mature_CAD	0	-0.335877
	QN05-803_young_CAD	7.224	0.26867		ANOVA
	QBYN04-26041_mature_CAD	7.56	-0.176219			df	SS	MS	F	Significance F
	QBYN04-26041_young_CAD	17.125	0.309036		Regression	1	4.92109	4.92109	25.3785	4.34296e-06
	QC02-402_mature_CCR	0.133	-0.412823		Residual	62	12.0223	0.193908
	QC02-402_young_CCR	1.667	0.207706		Total	63	16.9434
	Q200_mature_CCR	0	-0.509966
	Q200_young_CCR	1.302	0.881558			Coefficients	Standard Error	t Stat	P-value	Lower 95%	Upper 95%	Lower 95.0%	Upper 95.0%
	QN05-803_mature_CCR	0	-0.617503		Intercept	-0.222136	0.0674525	-3.29323	0.00163895	-0.356972	-0.0873008	-0.356972	-0.0873008
	QN05-803_young_CCR	2.108	0.516068		RNA-Seq	0.0565322	0.0112218	5.03771	4.34296e-06	0.0341001	0.0789642	0.0341001	0.0789642
	QBYN04-26041_mature_CCR	0	-0.835923
	QBYN04-26041_young_CCR	7.142	0.607111
	QC02-402_mature_CesA	0.21	-0.589657
	QC02-402_young_CesA	1.972	-0.128688
	Q200_mature_CesA	0.615	-0.209775
	Q200_young_CesA	7.161	0.733036
	QN05-803_mature_CesA	0.483	-0.984544
	QN05-803_young_CesA	8.305	0.753243
	QBYN04-26041_mature_CesA	0.139	-0.59689
	QBYN04-26041_young_CesA	8.134	0.646396
	QC02-402_mature_CSLC5	0.409	-0.0779177
	QC02-402_young_CSLC5	1.751	0.0210506
	Q200_mature_CSLC5	0.357	-0.24414
	Q200_young_CSLC5	1.536	0.221165
	QN05-803_mature_CSLC5	0.211	-0.537616
	QN05-803_young_CSLC5	1.737	0.391864
	QBYN04-26041_mature_CSLC5	0.162	-0.227275
	QBYN04-26041_young_CSLC5	1.311	0.441064
	QC02-402_mature_Dir	0	-0.778415
	QC02-402_young_Dir	1.331	-0.142858
	Q200_mature_Dir	0.754	-0.157935
	Q200_young_Dir	9.83	0.899863
	QN05-803_mature_Dir	0	-0.971835
	QN05-803_young_Dir	7.938	0.958785
	QBYN04-26041_mature_Dir	0	-1.03388
	QBYN04-26041_young_Dir	4.657	0.689293
	QC02-402_mature_IRX9	2.021	-0.221638
	QC02-402_young_IRX9	9.139	0.0169938
	Q200_mature_IRX9	1.765	-0.177245
	Q200_young_IRX9	15.114	0.432948
	QN05-803_mature_IRX9	1.629	-0.476554
	QN05-803_young_IRX9	14.039	0.511349
	QBYN04-26041_mature_IRX9	1.202	-0.582959
	QBYN04-26041_young_IRX9	18.731	0.326218
	QC02-402_mature_SuSy1	0	0.152092
	QC02-402_young_SuSy1	0	0.5552
	Q200_mature_SuSy1	0	-0.102966
	Q200_young_SuSy1	0	-0.0803409
	QN05-803_mature_SuSy1	1.176	-0.123414
	QN05-803_young_SuSy1	0	0.176496
	QBYN04-26041_mature_SuSy1	1.04	-0.46529
	QBYN04-26041_young_SuSy1	0.542	-0.137408
	Total		64
